# Supplementary material for: Eu(III) and Am(III) adsorption on aluminum (hydr)oxide minerals: surface complexation modeling
Source: Geochem Trans. 2023 Jun 20;24:2. doi: 10.1186/s12932-023-00081-5 (PMC10283230; doi:10.1186/s12932-023-00081-5)
Supplement: Supplementary file 2 — Additional file 2. Sorption Database [file 12932_2023_81_MOESM2_ESM.xlsx]

## Sheet: Eu(III)-corundum
Dataset ID	Total Eu(III)	Solid Loading	Specific Surface Area	Ionic Strength	[Na+]	[Cl-]	[ClO4-]	[NO3-]	Partial pressure of CO2(g)	pH	fraction of Eu(III) adsorbed	Source Study
N/A	(M)	(g/L)	(m2/g)	(M)	(M)	(M)	(M)	(M)	(log(atm))	N/A	N/A	N/A
1a	7e-09	5	0.02	0.01	0.01	0	0.01	0	-3.4	3.16	0.05	Norden et al., 1994
	7e-09	5	0.02	0.01	0.01	0	0.01	0	-3.4	4.05	0.06
	7e-09	5	0.02	0.01	0.01	0	0.01	0	-3.4	4.81	0.12
	7e-09	5	0.02	0.01	0.01	0	0.01	0	-3.4	6.06	0.58
	7e-09	5	0.02	0.01	0.01	0	0.01	0	-3.4	6.49	0.8
	7e-09	5	0.02	0.01	0.01	0	0.01	0	-3.4	6.7	0.91
	7e-09	5	0.02	0.01	0.01	0	0.01	0	-3.4	6.89	0.97
	7e-09	5	0.02	0.01	0.01	0	0.01	0	-3.4	7.36	0.99
	7e-09	5	0.02	0.01	0.01	0	0.01	0	-3.4	9.51	0.99
1b	7e-09	5	0.02	0.1	0.1	0	0.1	0	-3.4	3.17	0.02
	7e-09	5	0.02	0.1	0.1	0	0.1	0	-3.4	4.14	0.01
	7e-09	5	0.02	0.1	0.1	0	0.1	0	-3.4	5.06	0.14
	7e-09	5	0.02	0.1	0.1	0	0.1	0	-3.4	6.25	0.63
	7e-09	5	0.02	0.1	0.1	0	0.1	0	-3.4	6.47	0.76
	7e-09	5	0.02	0.1	0.1	0	0.1	0	-3.4	6.65	0.83
	7e-09	5	0.02	0.1	0.1	0	0.1	0	-3.4	6.86	0.9
	7e-09	5	0.02	0.1	0.1	0	0.1	0	-3.4	7.07	0.95
	7e-09	5	0.02	0.1	0.1	0	0.1	0	-3.4	8.44	0.97
	7e-09	5	0.02	0.1	0.1	0	0.1	0	-3.4	9.75	0.97
2a	6.6e-09	6	14.5	0.1	0.1	0	0.1	0	-10	4.43	-0.01	Kupcik et al., 2016
	6.6e-09	6	14.5	0.1	0.1	0	0.1	0	-10	4.67	0.11
	6.6e-09	6	14.5	0.1	0.1	0	0.1	0	-10	4.8	0.11
	6.6e-09	6	14.5	0.1	0.1	0	0.1	0	-10	5.08	0.3
	6.6e-09	6	14.5	0.1	0.1	0	0.1	0	-10	5.16	0.42
	6.6e-09	6	14.5	0.1	0.1	0	0.1	0	-10	5.27	0.37
	6.6e-09	6	14.5	0.1	0.1	0	0.1	0	-10	5.27	0.58
	6.6e-09	6	14.5	0.1	0.1	0	0.1	0	-10	5.52	0.7
	6.6e-09	6	14.5	0.1	0.1	0	0.1	0	-10	5.52	0.83
	6.6e-09	6	14.5	0.1	0.1	0	0.1	0	-10	5.62	0.86
	6.6e-09	6	14.5	0.1	0.1	0	0.1	0	-10	5.55	0.89
	6.6e-09	6	14.5	0.1	0.1	0	0.1	0	-10	5.66	0.9
	6.6e-09	6	14.5	0.1	0.1	0	0.1	0	-10	5.88	0.92
	6.6e-09	6	14.5	0.1	0.1	0	0.1	0	-10	6.17	1
	6.6e-09	6	14.5	0.1	0.1	0	0.1	0	-10	6.22	0.94
	6.6e-09	6	14.5	0.1	0.1	0	0.1	0	-10	6.37	0.94
	6.6e-09	6	14.5	0.1	0.1	0	0.1	0	-10	6.53	0.94
	6.6e-09	6	14.5	0.1	0.1	0	0.1	0	-10	6.73	1
	6.6e-09	6	14.5	0.1	0.1	0	0.1	0	-10	6.9	1
	6.6e-09	6	14.5	0.1	0.1	0	0.1	0	-10	7.1	1
	6.6e-09	6	14.5	0.1	0.1	0	0.1	0	-10	7.59	1
2b	6.6e-08	6	14.5	0.1	0.1	0	0.1	0	-10	4.05	0
	6.6e-08	6	14.5	0.1	0.1	0	0.1	0	-10	4.36	0.06
	6.6e-08	6	14.5	0.1	0.1	0	0.1	0	-10	4.43	-0.03
	6.6e-08	6	14.5	0.1	0.1	0	0.1	0	-10	4.72	0.11
	6.6e-08	6	14.5	0.1	0.1	0	0.1	0	-10	4.9	0.06
	6.6e-08	6	14.5	0.1	0.1	0	0.1	0	-10	4.96	0.26
	6.6e-08	6	14.5	0.1	0.1	0	0.1	0	-10	5.19	0.22
	6.6e-08	6	14.5	0.1	0.1	0	0.1	0	-10	5.25	0.47
	6.6e-08	6	14.5	0.1	0.1	0	0.1	0	-10	5.31	0.38
	6.6e-08	6	14.5	0.1	0.1	0	0.1	0	-10	5.59	0.69
	6.6e-08	6	14.5	0.1	0.1	0	0.1	0	-10	5.66	0.86
	6.6e-08	6	14.5	0.1	0.1	0	0.1	0	-10	5.78	0.83
	6.6e-08	6	14.5	0.1	0.1	0	0.1	0	-10	5.8	0.89
	6.6e-08	6	14.5	0.1	0.1	0	0.1	0	-10	6.02	0.98
	6.6e-08	6	14.5	0.1	0.1	0	0.1	0	-10	6.23	0.98
	6.6e-08	6	14.5	0.1	0.1	0	0.1	0	-10	6.3	0.98
	6.6e-08	6	14.5	0.1	0.1	0	0.1	0	-10	6.64	0.98
	6.6e-08	6	14.5	0.1	0.1	0	0.1	0	-10	6.78	0.98
	6.6e-08	6	14.5	0.1	0.1	0	0.1	0	-10	6.85	0.98
	6.6e-08	6	14.5	0.1	0.1	0	0.1	0	-10	7.18	0.98
	6.6e-08	6	14.5	0.1	0.1	0	0.1	0	-10	7.29	0.99
2c	6.6e-07	6	14.5	0.1	0.1	0	0.1	0	-10	4.08	0.03
	6.6e-07	6	14.5	0.1	0.1	0	0.1	0	-10	4.22	0.03
	6.6e-07	6	14.5	0.1	0.1	0	0.1	0	-10	4.35	0.04
	6.6e-07	6	14.5	0.1	0.1	0	0.1	0	-10	4.41	0.04
	6.6e-07	6	14.5	0.1	0.1	0	0.1	0	-10	4.79	0.05
	6.6e-07	6	14.5	0.1	0.1	0	0.1	0	-10	4.95	0.12
	6.6e-07	6	14.5	0.1	0.1	0	0.1	0	-10	5.08	0.14
	6.6e-07	6	14.5	0.1	0.1	0	0.1	0	-10	5.26	0.41
	6.6e-07	6	14.5	0.1	0.1	0	0.1	0	-10	5.32	0.52
	6.6e-07	6	14.5	0.1	0.1	0	0.1	0	-10	5.55	0.65
	6.6e-07	6	14.5	0.1	0.1	0	0.1	0	-10	5.56	0.76
	6.6e-07	6	14.5	0.1	0.1	0	0.1	0	-10	5.78	0.72
	6.6e-07	6	14.5	0.1	0.1	0	0.1	0	-10	5.71	0.88
	6.6e-07	6	14.5	0.1	0.1	0	0.1	0	-10	5.92	0.95
	6.6e-07	6	14.5	0.1	0.1	0	0.1	0	-10	6.06	0.99
	6.6e-07	6	14.5	0.1	0.1	0	0.1	0	-10	6.17	0.99
	6.6e-07	6	14.5	0.1	0.1	0	0.1	0	-10	6.54	1
	6.6e-07	6	14.5	0.1	0.1	0	0.1	0	-10	6.59	1
	6.6e-07	6	14.5	0.1	0.1	0	0.1	0	-10	6.85	1
	6.6e-07	6	14.5	0.1	0.1	0	0.1	0	-10	6.99	1
	6.6e-07	6	14.5	0.1	0.1	0	0.1	0	-10	7.43	1
	6.6e-07	6	14.5	0.1	0.1	0	0.1	0	-10	7.74	1.01
	6.6e-07	6	14.5	0.1	0.1	0	0.1	0	-10	8.11	1
	6.6e-07	6	14.5	0.1	0.1	0	0.1	0	-10	8.83	1
	6.6e-07	6	14.5	0.1	0.1	0	0.1	0	-10	9.07	1
	6.6e-07	6	14.5	0.1	0.1	0	0.1	0	-10	9.72	1
	6.6e-07	6	14.5	0.1	0.1	0	0.1	0	-10	10.21	1
	6.6e-07	6	14.5	0.1	0.1	0	0.1	0	-10	10.71	1
2d	6.6e-06	6	14.5	0.1	0.1	0	0.1	0	-10	3.59	0
	6.6e-06	6	14.5	0.1	0.1	0	0.1	0	-10	4.49	0
	6.6e-06	6	14.5	0.1	0.1	0	0.1	0	-10	4.61	0
	6.6e-06	6	14.5	0.1	0.1	0	0.1	0	-10	4.79	0.01
	6.6e-06	6	14.5	0.1	0.1	0	0.1	0	-10	4.94	0.04
	6.6e-06	6	14.5	0.1	0.1	0	0.1	0	-10	5.09	0.06
	6.6e-06	6	14.5	0.1	0.1	0	0.1	0	-10	5.21	0.1
	6.6e-06	6	14.5	0.1	0.1	0	0.1	0	-10	5.6	0.26
	6.6e-06	6	14.5	0.1	0.1	0	0.1	0	-10	5.87	0.57
	6.6e-06	6	14.5	0.1	0.1	0	0.1	0	-10	5.94	0.54
	6.6e-06	6	14.5	0.1	0.1	0	0.1	0	-10	6.24	0.88
	6.6e-06	6	14.5	0.1	0.1	0	0.1	0	-10	6.52	0.96
	6.6e-06	6	14.5	0.1	0.1	0	0.1	0	-10	6.88	0.99
	6.6e-06	6	14.5	0.1	0.1	0	0.1	0	-10	7.02	0.99
	6.6e-06	6	14.5	0.1	0.1	0	0.1	0	-10	7.51	1
2e	6.6e-05	6	14.5	0.1	0.1	0	0.1	0	-10	4.75	0.03
	6.6e-05	6	14.5	0.1	0.1	0	0.1	0	-10	4.91	0.04
	6.6e-05	6	14.5	0.1	0.1	0	0.1	0	-10	5.16	0.05
	6.6e-05	6	14.5	0.1	0.1	0	0.1	0	-10	5.44	0.08
	6.6e-05	6	14.5	0.1	0.1	0	0.1	0	-10	5.56	0.14
	6.6e-05	6	14.5	0.1	0.1	0	0.1	0	-10	5.82	0.21
	6.6e-05	6	14.5	0.1	0.1	0	0.1	0	-10	6.04	0.29
	6.6e-05	6	14.5	0.1	0.1	0	0.1	0	-10	6.18	0.31
	6.6e-05	6	14.5	0.1	0.1	0	0.1	0	-10	6.28	0.38
	6.6e-05	6	14.5	0.1	0.1	0	0.1	0	-10	6.32	0.5
	6.6e-05	6	14.5	0.1	0.1	0	0.1	0	-10	6.35	0.51
	6.6e-05	6	14.5	0.1	0.1	0	0.1	0	-10	6.93	0.7
	6.6e-05	6	14.5	0.1	0.1	0	0.1	0	-10	7.08	0.88
	6.6e-05	6	14.5	0.1	0.1	0	0.1	0	-10	7.05	0.97
	6.6e-05	6	14.5	0.1	0.1	0	0.1	0	-10	7.27	0.98
	6.6e-05	6	14.5	0.1	0.1	0	0.1	0	-10	7.32	0.99
	6.6e-05	6	14.5	0.1	0.1	0	0.1	0	-10	7.36	0.98
	6.6e-05	6	14.5	0.1	0.1	0	0.1	0	-10	7.45	0.98
	6.6e-05	6	14.5	0.1	0.1	0	0.1	0	-10	7.67	0.99
	6.6e-05	6	14.5	0.1	0.1	0	0.1	0	-10	7.82	1
3a	1e-08	0.5	4.8	0.01	0.01	0.01	0	0	-3.4	3.36	0.15	Baumer et al., 2017
	1e-08	0.5	4.8	0.01	0.01	0.01	0	0	-3.4	3.37	0.09
	1e-08	0.5	4.8	0.01	0.01	0.01	0	0	-3.4	4.14	0.16
	1e-08	0.5	4.8	0.01	0.01	0.01	0	0	-3.4	4.21	0.15
	1e-08	0.5	4.8	0.01	0.01	0.01	0	0	-3.4	5.08	0.32
	1e-08	0.5	4.8	0.01	0.01	0.01	0	0	-3.4	5.15	0.3
	1e-08	0.5	4.8	0.01	0.01	0.01	0	0	-3.4	6.11	0.84
	1e-08	0.5	4.8	0.01	0.01	0.01	0	0	-3.4	6.3	0.87
	1e-08	0.5	4.8	0.01	0.01	0.01	0	0	-3.4	6.82	0.87
	1e-08	0.5	4.8	0.01	0.01	0.01	0	0	-3.4	6.85	0.84
	1e-08	0.5	4.8	0.01	0.01	0.01	0	0	-3.4	7.05	0.82
	1e-08	0.5	4.8	0.01	0.01	0.01	0	0	-3.4	7.22	0.8
	1e-08	0.5	4.8	0.01	0.01	0.01	0	0	-3.4	7.43	0.91
	1e-08	0.5	4.8	0.01	0.01	0.01	0	0	-3.4	7.62	0.95
	1e-08	0.5	4.8	0.01	0.01	0.01	0	0	-3.4	8.77	0.98
	1e-08	0.5	4.8	0.01	0.01	0.01	0	0	-3.4	9.38	0.99
3b	1e-08	1.01	4.8	0.01	0.01	0.01	0	0	-3.4	3.14	0.09
	1e-08	1.01	4.8	0.01	0.01	0.01	0	0	-3.4	3.16	-0.3
	1e-08	1.01	4.8	0.01	0.01	0.01	0	0	-3.4	4.06	0.11
	1e-08	1.01	4.8	0.01	0.01	0.01	0	0	-3.4	4.35	0.15
	1e-08	1.01	4.8	0.01	0.01	0.01	0	0	-3.4	5.09	0.21
	1e-08	1.01	4.8	0.01	0.01	0.01	0	0	-3.4	5.09	0.25
	1e-08	1.01	4.8	0.01	0.01	0.01	0	0	-3.4	6	0.89
	1e-08	1.01	4.8	0.01	0.01	0.01	0	0	-3.4	6.11	0.94
	1e-08	1.01	4.8	0.01	0.01	0.01	0	0	-3.4	6.53	0.99
	1e-08	1.01	4.8	0.01	0.01	0.01	0	0	-3.4	6.63	0.99
	1e-08	1.01	4.8	0.01	0.01	0.01	0	0	-3.4	6.96	0.75
	1e-08	1.01	4.8	0.01	0.01	0.01	0	0	-3.4	7.09	0.99
	1e-08	1.01	4.8	0.01	0.01	0.01	0	0	-3.4	7.33	0.98
	1e-08	1.01	4.8	0.01	0.01	0.01	0	0	-3.4	7.34	0.98
	1e-08	1.01	4.8	0.01	0.01	0.01	0	0	-3.4	10.01	0.94
	1e-08	1.01	4.8	0.01	0.01	0.01	0	0	-3.4	10.67	0.93
3c	1e-08	6.15	4.8	0.01	0.01	0.01	0	0	-3.4	4.58	-0.04
	1e-08	6.15	4.8	0.01	0.01	0.01	0	0	-3.4	4.58	-0.07
	1e-08	6.15	4.8	0.01	0.01	0.01	0	0	-3.4	5.14	0.46
	1e-08	6.15	4.8	0.01	0.01	0.01	0	0	-3.4	5.28	0.48
	1e-08	6.15	4.8	0.01	0.01	0.01	0	0	-3.4	6.28	1
	1e-08	6.15	4.8	0.01	0.01	0.01	0	0	-3.4	6.3	1
	1e-08	6.15	4.8	0.01	0.01	0.01	0	0	-3.4	6.81	1
	1e-08	6.15	4.8	0.01	0.01	0.01	0	0	-3.4	6.94	1
	1e-08	6.15	4.8	0.01	0.01	0.01	0	0	-3.4	7.14	1
	1e-08	6.15	4.8	0.01	0.01	0.01	0	0	-3.4	7.23	1
	1e-08	6.15	4.8	0.01	0.01	0.01	0	0	-3.4	7.69	1
	1e-08	6.15	4.8	0.01	0.01	0.01	0	0	-3.4	8.78	1
	1e-08	6.15	4.8	0.01	0.01	0.01	0	0	-3.4	9.6	1
	1e-08	6.15	4.8	0.01	0.01	0.01	0	0	-3.4	9.66	1
3d	1e-05	0.52	4.8	0.01	0.01	0.01	0	0	-3.4	2.99	-0.04
	1e-05	0.52	4.8	0.01	0.01	0.01	0	0	-3.4	3.15	-0.03
	1e-05	0.52	4.8	0.01	0.01	0.01	0	0	-3.4	3.29	-0.02
	1e-05	0.52	4.8	0.01	0.01	0.01	0	0	-3.4	4	0.03
	1e-05	0.52	4.8	0.01	0.01	0.01	0	0	-3.4	4.91	0.03
	1e-05	0.52	4.8	0.01	0.01	0.01	0	0	-3.4	5.98	0.15
	1e-05	0.52	4.8	0.01	0.01	0.01	0	0	-3.4	6.16	0.69
	1e-05	0.52	4.8	0.01	0.01	0.01	0	0	-3.4	6.21	0.4
	1e-05	0.52	4.8	0.01	0.01	0.01	0	0	-3.4	7.01	0.85
	1e-05	0.52	4.8	0.01	0.01	0.01	0	0	-3.4	7	0.94
	1e-05	0.52	4.8	0.01	0.01	0.01	0	0	-3.4	7.29	0.98
3e	1e-05	1.04	4.8	0.01	0.01	0.01	0	0	-3.4	3.08	-0.26
	1e-05	1.04	4.8	0.01	0.01	0.01	0	0	-3.4	3.11	-0.29
	1e-05	1.04	4.8	0.01	0.01	0.01	0	0	-3.4	4.07	-0.28
	1e-05	1.04	4.8	0.01	0.01	0.01	0	0	-3.4	4.36	-0.27
	1e-05	1.04	4.8	0.01	0.01	0.01	0	0	-3.4	5.09	-0.25
	1e-05	1.04	4.8	0.01	0.01	0.01	0	0	-3.4	5.18	-0.24
	1e-05	1.04	4.8	0.01	0.01	0.01	0	0	-3.4	6.11	-0.01
	1e-05	1.04	4.8	0.01	0.01	0.01	0	0	-3.4	6.35	0.01
	1e-05	1.04	4.8	0.01	0.01	0.01	0	0	-3.4	6.88	0.49
	1e-05	1.04	4.8	0.01	0.01	0.01	0	0	-3.4	6.9	0.5
	1e-05	1.04	4.8	0.01	0.01	0.01	0	0	-3.4	7.17	0.67
	1e-05	1.04	4.8	0.01	0.01	0.01	0	0	-3.4	7.23	0.75
	1e-05	1.04	4.8	0.01	0.01	0.01	0	0	-3.4	8	0.94
	1e-05	1.04	4.8	0.01	0.01	0.01	0	0	-3.4	8.47	0.97
	1e-05	1.04	4.8	0.01	0.01	0.01	0	0	-3.4	8.55	0.96
	1e-05	1.04	4.8	0.01	0.01	0.01	0	0	-3.4	9.54	0.97
3f	1e-05	1.04	4.8	0.1	0.1	0.1	0	0	-3.4	2.9	-0.02
	1e-05	1.04	4.8	0.1	0.1	0.1	0	0	-3.4	2.92	0.03
	1e-05	1.04	4.8	0.1	0.1	0.1	0	0	-3.4	3.97	-0.11
	1e-05	1.04	4.8	0.1	0.1	0.1	0	0	-3.4	5.19	0.08
	1e-05	1.04	4.8	0.1	0.1	0.1	0	0	-3.4	5.51	-0.01
	1e-05	1.04	4.8	0.1	0.1	0.1	0	0	-3.4	6.1	0.52
	1e-05	1.04	4.8	0.1	0.1	0.1	0	0	-3.4	6.28	0.64
	1e-05	1.04	4.8	0.1	0.1	0.1	0	0	-3.4	6.79	0.95
	1e-05	1.04	4.8	0.1	0.1	0.1	0	0	-3.4	6.87	0.78
	1e-05	1.04	4.8	0.1	0.1	0.1	0	0	-3.4	6.99	0.92
	1e-05	1.04	4.8	0.1	0.1	0.1	0	0	-3.4	7.16	0.97
	1e-05	1.04	4.8	0.1	0.1	0.1	0	0	-3.4	7.32	0.97
	1e-05	1.04	4.8	0.1	0.1	0.1	0	0	-3.4	7.36	0.9
	1e-05	1.04	4.8	0.1	0.1	0.1	0	0	-3.4	9.19	0.99
	1e-05	1.04	4.8	0.1	0.1	0.1	0	0	-3.4	9.4	0.98
	1e-05	1.04	4.8	0.1	0.1	0.1	0	0	-3.4	10.91	0.99
	1e-05	1.04	4.8	0.1	0.1	0.1	0	0	-3.4	11.04	0.98
	1e-05	1.04	4.8	0.1	0.1	0.1	0	0	-3.4	11.12	0.98
3g	1e-05	3.13	4.8	0.1	0.1	0.1	0	0	-3.4	3.06	0.1
	1e-05	3.13	4.8	0.1	0.1	0.1	0	0	-3.4	3.08	0.1
	1e-05	3.13	4.8	0.1	0.1	0.1	0	0	-3.4	4.06	0.1
	1e-05	3.13	4.8	0.1	0.1	0.1	0	0	-3.4	4.14	0.11
	1e-05	3.13	4.8	0.1	0.1	0.1	0	0	-3.4	5.12	0.11
	1e-05	3.13	4.8	0.1	0.1	0.1	0	0	-3.4	5.15	0.18
	1e-05	3.13	4.8	0.1	0.1	0.1	0	0	-3.4	5.93	0.98
	1e-05	3.13	4.8	0.1	0.1	0.1	0	0	-3.4	6.01	0.45
	1e-05	3.13	4.8	0.1	0.1	0.1	0	0	-3.4	6.48	0.75
	1e-05	3.13	4.8	0.1	0.1	0.1	0	0	-3.4	6.67	0.81
	1e-05	3.13	4.8	0.1	0.1	0.1	0	0	-3.4	7.01	0.96
	1e-05	3.13	4.8	0.1	0.1	0.1	0	0	-3.4	7.09	0.99
	1e-05	3.13	4.8	0.1	0.1	0.1	0	0	-3.4	7.17	0.95
	1e-05	3.13	4.8	0.1	0.1	0.1	0	0	-3.4	7.54	0.96
	1e-05	3.13	4.8	0.1	0.1	0.1	0	0	-3.4	9.53	0.98
	1e-05	3.13	4.8	0.1	0.1	0.1	0	0	-3.4	9.6	0.96
	1e-05	3.13	4.8	0.1	0.1	0.1	0	0	-3.4	10.89	0.99
	1e-05	3.13	4.8	0.1	0.1	0.1	0	0	-3.4	10.95	0.98

## Sheet: Eu(III)-gamma-alumina
Dataset ID	Total Eu(III)	Solid Loading	Specific Surface Area	Ionic Strength	[Na+]	[Cl-]	[ClO4-]	[NO3-]	Partial pressure of CO2(g)	pH	fraction of Eu(III) adsorbed	Source Study
N/A	(M)	(g/L)	(m2/g)	(M)	(M)	(M)	(M)	(M)	(log(atm))	N/A	N/A	N/A
1a	3.1e-05	3.6	119	0.1	0.1	0	0.1	0	-3.4	3.99517	0.0858896	Rabung et al., 2000
	3.1e-05	3.6	119	0.1	0.1	0	0.1	0	-3.4	4.9959	0.128967
	3.1e-05	3.6	119	0.1	0.1	0	0.1	0	-3.4	5.49541	0.4773
	3.1e-05	3.6	119	0.1	0.1	0	0.1	0	-3.4	5.99161	0.817965
	3.1e-05	3.6	119	0.1	0.1	0	0.1	0	-3.4	6.98968	1.00199
	3.1e-05	3.6	119	0.1	0.1	0	0.1	0	-3.4	7.99195	1.00199
1b	2.1e-05	3.6	119	0.1	0.1	0	0.1	0	-3.4	3.99394	0.0621485
	2.1e-05	3.6	119	0.1	0.1	0	0.1	0	-3.4	4.99575	0.161829
	2.1e-05	3.6	119	0.1	0.1	0	0.1	0	-3.4	5.49844	0.543023
	2.1e-05	3.6	119	0.1	0.1	0	0.1	0	-3.4	5.99459	0.895737
	2.1e-05	3.6	119	0.1	0.1	0	0.1	0	-3.4	6.98634	1.00089
	2.1e-05	3.6	119	0.1	0.1	0	0.1	0	-3.4	7.98861	1.00199
1c	1.1e-05	3.6	119	0.1	0.1	0	0.1	0	-3.4	3.99717	0.0851516
	1.1e-05	3.6	119	0.1	0.1	0	0.1	0	-3.4	4.99562	0.189213
	1.1e-05	3.6	119	0.1	0.1	0	0.1	0	-3.4	5.49461	0.647084
	1.1e-05	3.6	119	0.1	0.1	0	0.1	0	-3.4	5.99768	0.949411
	1.1e-05	3.6	119	0.1	0.1	0	0.1	0	-3.4	6.99635	1.00418
	1.1e-05	3.6	119	0.1	0.1	0	0.1	0	-3.4	7.99195	1.00308
1d	5.2e-06	3.6	119	0.1	0.1	0	0.1	0	-3.4	3.99395	0.0610531
	5.2e-06	3.6	119	0.1	0.1	0	0.1	0	-3.4	4.99868	0.249459
	5.2e-06	3.6	119	0.1	0.1	0	0.1	0	-3.4	5.49398	0.782912
	5.2e-06	3.6	119	0.1	0.1	0	0.1	0	-3.4	5.99422	0.974605
	5.2e-06	3.6	119	0.1	0.1	0	0.1	0	-3.4	6.99636	1.00199
	5.2e-06	3.6	119	0.1	0.1	0	0.1	0	-3.4	7.99528	1.00418
1e	9e-08	3.6	119	0.1	0.1	0	0.1	0	-3.4	3.99717	0.0862469
	9e-08	3.6	119	0.1	0.1	0	0.1	0	-3.4	4.99446	0.437866
	9e-08	3.6	119	0.1	0.1	0	0.1	0	-3.4	5.48994	0.931885
	9e-08	3.6	119	0.1	0.1	0	0.1	0	-3.4	5.99411	0.996512
	9e-08	3.6	119	0.1	0.1	0	0.1	0	-3.4	6.99302	1.00199
	9e-08	3.6	119	0.1	0.1	0	0.1	0	-3.4	7.99528	1.00418
2a	0.001	4	135.5	0.1	0.1	0	0	0.1	-3.4	4.65918	0.00181159	Morel et al., 2012
	0.001	4	135.5	0.1	0.1	0	0	0.1	-3.4	5.14607	0.00181159
	0.001	4	135.5	0.1	0.1	0	0	0.1	-3.4	5.18571	0.0341615
	0.001	4	135.5	0.1	0.1	0	0	0.1	-3.4	5.26408	0.0258799
	0.001	4	135.5	0.1	0.1	0	0	0.1	-3.4	5.34238	0.0124224
	0.001	4	135.5	0.1	0.1	0	0	0.1	-3.4	5.39276	0.047619
	0.001	4	135.5	0.1	0.1	0	0	0.1	-3.4	5.52942	0.136646
	0.001	4	135.5	0.1	0.1	0	0	0.1	-3.4	5.62912	0.123188
	0.001	4	135.5	0.1	0.1	0	0	0.1	-3.4	5.63677	0.164596
	0.001	4	135.5	0.1	0.1	0	0	0.1	-3.4	5.72329	0.23706
	0.001	4	135.5	0.1	0.1	0	0	0.1	-3.4	5.65407	0.406832
	0.001	4	135.5	0.1	0.1	0	0	0.1	-3.4	5.81768	0.369565
	0.001	4	135.5	0.1	0.1	0	0	0.1	-3.4	6.12	0.584886
	0.001	4	135.5	0.1	0.1	0	0	0.1	-3.4	6.22972	0.802277
	0.001	4	135.5	0.1	0.1	0	0	0.1	-3.4	6.38804	0.912008
	0.001	4	135.5	0.1	0.1	0	0	0.1	-3.4	6.71678	0.958592
	0.001	4	135.5	0.1	0.1	0	0	0.1	-3.4	6.81689	0.977226
	0.001	4	135.5	0.1	0.1	0	0	0.1	-3.4	6.95255	0.986542
	0.001	4	135.5	0.1	0.1	0	0	0.1	-3.4	7.59469	0.993789
	0.001	4	135.5	0.1	0.1	0	0	0.1	-3.4	8.07273	0.998965
	0.001	4	135.5	0.1	0.1	0	0	0.1	-3.4	8.21541	0.998965
	0.001	4	135.5	0.1	0.1	0	0	0.1	-3.4	9.19276	0.998965
	0.001	4	135.5	0.1	0.1	0	0	0.1	-3.4	9.99891	1
	0.001	4	135.5	0.1	0.1	0	0	0.1	-3.4	10.6124	1.00104
	0.001	4	135.5	0.1	0.1	0	0	0.1	-3.4	11.0262	1.00311
	0.001	4	135.5	0.1	0.1	0	0	0.1	-3.4	11.5185	1.00207
	0.001	4	135.5	0.1	0.1	0	0	0.1	-3.4	11.7325	1.00207
	0.001	4	135.5	0.1	0.1	0	0	0.1	-3.4	11.9964	1.00311
3a	1e-07	3	203	0.1	0.1	0	0.1	0	-3.4	2.90804	0.00630011	Kumar et al., 2012
	1e-07	3	203	0.1	0.1	0	0.1	0	-3.4	3.25206	0.0383734
	1e-07	3	203	0.1	0.1	0	0.1	0	-3.4	4.10201	0.198167
	1e-07	3	203	0.1	0.1	0	0.1	0	-3.4	4.70912	0.572738
	1e-07	3	203	0.1	0.1	0	0.1	0	-3.4	4.79513	0.5252
	1e-07	3	203	0.1	0.1	0	0.1	0	-3.4	5.52872	0.950745
	1e-07	3	203	0.1	0.1	0	0.1	0	-3.4	5.80697	0.969072
	1e-07	3	203	0.1	0.1	0	0.1	0	-3.4	6.76317	0.975372
	1e-07	3	203	0.1	0.1	0	0.1	0	-3.4	7.1072	0.973081
	1e-07	3	203	0.1	0.1	0	0.1	0	-3.4	8.19493	0.975945
	1e-07	3	203	0.1	0.1	0	0.1	0	-3.4	9.39903	0.998282
3b	1e-06	3	203	0.1	0.1	0	0.1	0	-3.4	3.19135	-0.00171821
	1e-06	3	203	0.1	0.1	0	0.1	0	-3.4	4.01601	0.116266
	1e-06	3	203	0.1	0.1	0	0.1	0	-3.4	5.00256	0.570447
	1e-06	3	203	0.1	0.1	0	0.1	0	-3.4	5.98911	0.988545
	1e-06	3	203	0.1	0.1	0	0.1	0	-3.4	6.48491	0.974227
	1e-06	3	203	0.1	0.1	0	0.1	0	-3.4	8.45801	0.965636
	1e-06	3	203	0.1	0.1	0	0.1	0	-3.4	9.32314	0.989691
3c	1e-05	3	203	0.1	0.1	0	0.1	0	-3.4	2.9991	0.00229095
	1e-05	3	203	0.1	0.1	0	0.1	0	-3.4	3.82376	0
	1e-05	3	203	0.1	0.1	0	0.1	0	-3.4	4.51181	0
	1e-05	3	203	0.1	0.1	0	0.1	0	-3.4	4.81536	0.0360825
	1e-05	3	203	0.1	0.1	0	0.1	0	-3.4	5.04303	0.0670103
	1e-05	3	203	0.1	0.1	0	0.1	0	-3.4	5.59449	0.346506
	1e-05	3	203	0.1	0.1	0	0.1	0	-3.4	5.75638	0.475945
	1e-05	3	203	0.1	0.1	0	0.1	0	-3.4	6.64175	0.975372
	1e-05	3	203	0.1	0.1	0	0.1	0	-3.4	6.97566	0.983963
	1e-05	3	203	0.1	0.1	0	0.1	0	-3.4	9.62163	0.975372
3d	0.0001	3	203	0.1	0.1	0	0.1	0	-3.4	3.20653	0.00114548
	0.0001	3	203	0.1	0.1	0	0.1	0	-3.4	4.27403	0.0160367
	0.0001	3	203	0.1	0.1	0	0.1	0	-3.4	4.41569	0.00229095
	0.0001	3	203	0.1	0.1	0	0.1	0	-3.4	4.84066	0.00171821
	0.0001	3	203	0.1	0.1	0	0.1	0	-3.4	4.9469	0.0320733
	0.0001	3	203	0.1	0.1	0	0.1	0	-3.4	5.20998	0.0378007
	0.0001	3	203	0.1	0.1	0	0.1	0	-3.4	5.58437	0.0395189
	0.0001	3	203	0.1	0.1	0	0.1	0	-3.4	6.20665	0.534364
	0.0001	3	203	0.1	0.1	0	0.1	0	-3.4	6.64175	0.882589
	0.0001	3	203	0.1	0.1	0	0.1	0	-3.4	7.09708	0.967927
	0.0001	3	203	0.1	0.1	0	0.1	0	-3.4	8.05327	0.980527
	0.0001	3	203	0.1	0.1	0	0.1	0	-3.4	9.6014	0.9937
4a	1.12537e-08	0.0427849	58.1	0.01	0.01	0.01	0	0	-3.4	3.36	0.100051	Baumer et al., 2017
	1.13232e-08	0.0431887	58.1	0.01	0.01	0.01	0	0	-3.4	3.36	0.077207
	1.07716e-08	0.042975	58.1	0.01	0.01	0.01	0	0	-3.4	4.33	0.156431
	1.05771e-08	0.0433154	58.1	0.01	0.01	0.01	0	0	-3.4	4.31	0.116818
	1.07765e-08	0.0431595	58.1	0.01	0.01	0.01	0	0	-3.4	5.4	0.361746
	1.06251e-08	0.0431188	58.1	0.01	0.01	0.01	0	0	-3.4	5.33	0.180002
	1.05836e-08	0.0431942	58.1	0.01	0.01	0.01	0	0	-3.4	6.12	0.854398
	1.04313e-08	0.0423311	58.1	0.01	0.01	0.01	0	0	-3.4	6.1	0.814754
	1.0706e-08	0.0430909	58.1	0.01	0.01	0.01	0	0	-3.4	7.21	0.986456
	9.88651e-09	0.0428859	58.1	0.01	0.01	0.01	0	0	-3.4	7.54	0.979294
	9.81913e-09	0.0430128	58.1	0.01	0.01	0.01	0	0	-3.4	9.18	0.926439
	9.68295e-09	0.0426866	58.1	0.01	0.01	0.01	0	0	-3.4	9.84	0.946671
4b	1.11558e-08	0.0871363	58.1	0.01	0.01	0.01	0	0	-3.4	3.43	0.078303
	1.01952e-08	0.0875203	58.1	0.01	0.01	0.01	0	0	-3.4	3.46	0.0611891
	1.0924e-08	0.087455	58.1	0.01	0.01	0.01	0	0	-3.4	4.55	0.165838
	1.04576e-08	0.0870309	58.1	0.01	0.01	0.01	0	0	-3.4	4.55	0.117079
	1.05808e-08	0.0871225	58.1	0.01	0.01	0.01	0	0	-3.4	5.2	0.213043
	9.95715e-09	0.08726	58.1	0.01	0.01	0.01	0	0	-3.4	5.18	0.190611
	1.03939e-08	0.0872907	58.1	0.01	0.01	0.01	0	0	-3.4	6.12	0.854974
	1.0427e-08	0.0869496	58.1	0.01	0.01	0.01	0	0	-3.4	6.9	0.977519
	1.0891e-08	0.087393	58.1	0.01	0.01	0.01	0	0	-3.4	9.77	0.931621
	1.06886e-08	0.0880206	58.1	0.01	0.01	0.01	0	0	-3.4	7.56	0.978819
	1.06955e-08	0.0873737	58.1	0.01	0.01	0.01	0	0	-3.4	9.39	0.957502
	1.03561e-08	0.0863229	58.1	0.01	0.01	0.01	0	0	-3.4	10.17	0.922939
4c	1.03627e-08	0.510056	58.1	0.01	0.01	0.01	0	0	-3.4	3.49	-0.0363842
	1.11147e-08	0.518223	58.1	0.01	0.01	0.01	0	0	-3.4	3.51	0.0839695
	1.07197e-08	0.513615	58.1	0.01	0.01	0.01	0	0	-3.4	4.53	0.147349
	1.00508e-08	0.515594	58.1	0.01	0.01	0.01	0	0	-3.4	4.57	0.12535
	1.02009e-08	0.517354	58.1	0.01	0.01	0.01	0	0	-3.4	5.09	0.271089
	1.02958e-08	0.518127	58.1	0.01	0.01	0.01	0	0	-3.4	5.21	0.249264
	1.04193e-08	0.512285	58.1	0.01	0.01	0.01	0	0	-3.4	5.97	0.968117
	1.00684e-08	0.504794	58.1	0.01	0.01	0.01	0	0	-3.4	6.15	0.951829
	1.01781e-08	0.512856	58.1	0.01	0.01	0.01	0	0	-3.4	6.83	0.954244
	1.00785e-08	0.51318	58.1	0.01	0.01	0.01	0	0	-3.4	7.34	0.902287
	1.02429e-08	0.511994	58.1	0.01	0.01	0.01	0	0	-3.4	7.66	0.913426
	1.03119e-08	0.513964	58.1	0.01	0.01	0.01	0	0	-3.4	7.85	0.917741
	1.0209e-08	0.510353	58.1	0.01	0.01	0.01	0	0	-3.4	9.53	0.955804
	1.01049e-08	0.508881	58.1	0.01	0.01	0.01	0	0	-3.4	9.96	0.926174
4d	9.31914e-06	0.0390433	58.1	0.01	0.01	0.01	0	0	-3.4	2.86	0.0369924
	9.3319e-06	0.0385628	58.1	0.01	0.01	0.01	0	0	-3.4	2.8	0.0224159
	9.3261e-06	0.0387813	58.1	0.01	0.01	0.01	0	0	-3.4	2.74	0.00762686
	9.33287e-06	0.0385264	58.1	0.01	0.01	0.01	0	0	-3.4	3.95	-0.00198242
	9.32761e-06	0.0387245	58.1	0.01	0.01	0.01	0	0	-3.4	3.93	0.024766
	9.3059e-06	0.0395422	58.1	0.01	0.01	0.01	0	0	-3.4	5.02	0.0554435
	9.33876e-06	0.0383042	58.1	0.01	0.01	0.01	0	0	-3.4	5.74	0.104056
	9.31731e-06	0.0391122	58.1	0.01	0.01	0.01	0	0	-3.4	5.93	0.376742
	9.33509e-06	0.0384425	58.1	0.01	0.01	0.01	0	0	-3.4	6.07	0.371599
	9.31914e-06	0.0390433	58.1	0.01	0.01	0.01	0	0	-3.4	6.61	0.481537
	9.31991e-06	0.0390143	58.1	0.01	0.01	0.01	0	0	-3.4	6.76	0.585375
	9.31879e-06	0.0390564	58.1	0.01	0.01	0.01	0	0	-3.4	7.08	0.780356
4e	1.03032e-05	0.0859356	58.1	0.01	0.01	0.01	0	0	-3.4	3.03	0.0207985
	1.037e-05	0.0861689	58.1	0.01	0.01	0.01	0	0	-3.4	3.07	0.0140212
	1.04201e-05	0.0861018	58.1	0.01	0.01	0.01	0	0	-3.4	4.54	0.020363
	1.01088e-05	0.0861861	58.1	0.01	0.01	0.01	0	0	-3.4	4.56	0.0455344
	1.01098e-05	0.0859282	58.1	0.01	0.01	0.01	0	0	-3.4	5.35	0.0318879
	1.022e-05	0.0863176	58.1	0.01	0.01	0.01	0	0	-3.4	5.36	0.0558221
	1.0165e-05	0.0858098	58.1	0.01	0.01	0.01	0	0	-3.4	6.55	0.503644
	1.02224e-05	0.0863639	58.1	0.01	0.01	0.01	0	0	-3.4	6.66	0.475136
	9.79852e-06	0.0857898	58.1	0.01	0.01	0.01	0	0	-3.4	7.14	0.763269
	1.0288e-05	0.0860401	58.1	0.01	0.01	0.01	0	0	-3.4	7.92	0.974714
	1.03528e-05	0.086095	58.1	0.01	0.01	0.01	0	0	-3.4	9.7	0.991716
	1.04353e-05	0.0861844	58.1	0.01	0.01	0.01	0	0	-3.4	9.9	0.994082

## Sheet: Eu(III)-gibbsite
Dataset ID	Total Eu(III)	Solid Loading	Specific Surface Area	Ionic Strength	[Na+]	[Cl-]	[ClO4-]	[NO3-]	Partial pressure of CO2(g)	pH	fraction of Eu(III) adsorbed	Source Study
N/A	(M)	(g/L)	(m2/g)	(M)	(M)	(M)	(M)	(M)	(log(atm))	N/A	N/A	N/A
1a	1.16289e-08	0.0397457	64.47	0.01	0.01	0.01	0	0	-3.4	3.36	-0.23132	Baumer et al., 2017
	1.10584e-08	0.0391688	64.47	0.01	0.01	0.01	0	0	-3.4	3.38	-0.173411
	1.03884e-08	0.0392272	64.47	0.01	0.01	0.01	0	0	-3.4	4.1	0.126231
	1.03732e-08	0.0398481	64.47	0.01	0.01	0.01	0	0	-3.4	4.12	0.114944
	1.039e-08	0.0393563	64.47	0.01	0.01	0.01	0	0	-3.4	5.37	-0.00869216
	1.02307e-08	0.0397203	64.47	0.01	0.01	0.01	0	0	-3.4	5.4	0.23189
	9.9641e-09	0.0393807	64.47	0.01	0.01	0.01	0	0	-3.4	5.4	0.2439
	1.01021e-08	0.0386907	64.47	0.01	0.01	0.01	0	0	-3.4	6.2	0.863794
	1.0244e-08	0.0393087	64.47	0.01	0.01	0.01	0	0	-3.4	6.29	0.859967
	1.0369e-08	0.0395862	64.47	0.01	0.01	0.01	0	0	-3.4	7.16	0.97544
	1.00953e-08	0.0394346	64.47	0.01	0.01	0.01	0	0	-3.4	7.34	0.996805
	1.05865e-08	0.03946	64.47	0.01	0.01	0.01	0	0	-3.4	7.37	0.975264
	1.04493e-08	0.0393064	64.47	0.01	0.01	0.01	0	0	-3.4	9.42	0.992163
	1.05215e-08	0.0394734	64.47	0.01	0.01	0.01	0	0	-3.4	9.91	0.994264
	1.02571e-08	0.0387744	64.47	0.01	0.01	0.01	0	0	-3.4	10.04	0.993526
1b	1.10042e-08	0.079663	64.47	0.01	0.01	0.01	0	0	-3.4	3.07	0.126802
	1.11243e-08	0.0799303	64.47	0.01	0.01	0.01	0	0	-3.4	3.1	0.075839
	1.03175e-08	0.0796073	64.47	0.01	0.01	0.01	0	0	-3.4	3.95	0.117911
	1.05842e-08	0.0800991	64.47	0.01	0.01	0.01	0	0	-3.4	4.02	0.179423
	1.04781e-08	0.0805299	64.47	0.01	0.01	0.01	0	0	-3.4	5.22	0.231779
	1.0552e-08	0.0803343	64.47	0.01	0.01	0.01	0	0	-3.4	5.24	0.144854
	1.04403e-08	0.0792843	64.47	0.01	0.01	0.01	0	0	-3.4	6.36	0.835074
	1.01494e-08	0.0795879	64.47	0.01	0.01	0.01	0	0	-3.4	6.64	0.9651
	1.06747e-08	0.0802644	64.47	0.01	0.01	0.01	0	0	-3.4	6.75	0.99263
	1.04319e-08	0.07902	64.47	0.01	0.01	0.01	0	0	-3.4	7.3	0.991389
	1.0272e-08	0.0800861	64.47	0.01	0.01	0.01	0	0	-3.4	7.31	0.993105
	1.05465e-08	0.0794304	64.47	0.01	0.01	0.01	0	0	-3.4	7.44	0.994671
	1.01379e-08	0.0794336	64.47	0.01	0.01	0.01	0	0	-3.4	9.69	0.988983
	1.02383e-08	0.0792184	64.47	0.01	0.01	0.01	0	0	-3.4	10.08	0.981797
	1.06231e-08	0.0804047	64.47	0.01	0.01	0.01	0	0	-3.4	10.76	0.987218
	1.04038e-08	0.0804339	64.47	0.01	0.01	0.01	0	0	-3.4	10.89	0.987336
	1.05506e-08	0.0794293	64.47	0.01	0.01	0.01	0	0	-3.4	10.92	0.988493
1c	1.08779e-08	0.540389	64.47	0.01	0.01	0.01	0	0	-3.4	3.35	0.0984262
	1.04592e-08	0.542075	64.47	0.01	0.01	0.01	0	0	-3.4	3.39	0.122433
	1.07045e-08	0.537031	64.47	0.01	0.01	0.01	0	0	-3.4	4.11	0.155201
	1.03286e-08	0.541128	64.47	0.01	0.01	0.01	0	0	-3.4	4.56	0.191916
	1.02507e-08	0.541027	64.47	0.01	0.01	0.01	0	0	-3.4	5.24	0.329395
	1.05169e-08	0.541346	64.47	0.01	0.01	0.01	0	0	-3.4	5.2	0.338552
	1.06476e-08	0.541117	64.47	0.01	0.01	0.01	0	0	-3.4	6.04	0.852013
	1.02361e-08	0.541068	64.47	0.01	0.01	0.01	0	0	-3.4	6.22	0.888814
	1.0463e-08	0.539269	64.47	0.01	0.01	0.01	0	0	-3.4	6.85	0.987451
	1.01861e-08	0.545643	64.47	0.01	0.01	0.01	0	0	-3.4	7.17	0.99794
	1.046e-08	0.545377	64.47	0.01	0.01	0.01	0	0	-3.4	7.61	0.999709
	1.01041e-08	0.540964	64.47	0.01	0.01	0.01	0	0	-3.4	7.9	0.997234
	1.0167e-08	0.544294	64.47	0.01	0.01	0.01	0	0	-3.4	9.72	0.998787
	1.02335e-08	0.542716	64.47	0.01	0.01	0.01	0	0	-3.4	9.17	0.99844
1d	9.88073e-06	0.0394356	64.47	0.01	0.01	0.01	0	0	-3.4	2.83	0.188478
	9.99618e-06	0.0398242	64.47	0.01	0.01	0.01	0	0	-3.4	3.06	0.189698
	1.01297e-05	0.0404628	64.47	0.01	0.01	0.01	0	0	-3.4	4.08	0.240785
	1.01267e-05	0.0404831	64.47	0.01	0.01	0.01	0	0	-3.4	4.27	0.181334
	9.99438e-06	0.0400272	64.47	0.01	0.01	0.01	0	0	-3.4	5.33	0.217091
	9.92903e-06	0.0402066	64.47	0.01	0.01	0.01	0	0	-3.4	5.46	0.286069
	9.86455e-06	0.0404059	64.47	0.01	0.01	0.01	0	0	-3.4	6.44	0.431294
	9.80251e-06	0.0405344	64.47	0.01	0.01	0.01	0	0	-3.4	6.86	0.504715
	9.79556e-06	0.0404249	64.47	0.01	0.01	0.01	0	0	-3.4	6.99	0.671276
	9.87017e-06	0.0405906	64.47	0.01	0.01	0.01	0	0	-3.4	7.15	0.75667
	9.86209e-06	0.0404928	64.47	0.01	0.01	0.01	0	0	-3.4	7.18	0.844992
	1.0005e-05	0.040458	64.47	0.01	0.01	0.01	0	0	-3.4	8.13	0.985046
	9.67895e-06	0.0404062	64.47	0.01	0.01	0.01	0	0	-3.4	9.69	0.975719
	1.01332e-05	0.0403633	64.47	0.01	0.01	0.01	0	0	-3.4	9.84	0.988598
1e	9.61734e-06	0.0768066	64.47	0.01	0.01	0.01	0	0	-3.4	3.08	-0.0700095
	1.02106e-05	0.0772472	64.47	0.01	0.01	0.01	0	0	-3.4	3.08	-0.101764
	1.0124e-05	0.0771203	64.47	0.01	0.01	0.01	0	0	-3.4	3.1	-0.175239
	1.00371e-05	0.0777674	64.47	0.01	0.01	0.01	0	0	-3.4	4.18	-0.107611
	9.99498e-06	0.077046	64.47	0.01	0.01	0.01	0	0	-3.4	4.18	-0.109039
	9.86258e-06	0.0784738	64.47	0.01	0.01	0.01	0	0	-3.4	5.07	-0.0889665
	9.80613e-06	0.0767688	64.47	0.01	0.01	0.01	0	0	-3.4	5.15	-0.120423
	1.01132e-05	0.0779726	64.47	0.01	0.01	0.01	0	0	-3.4	5.87	0.457595
	1.01186e-05	0.0774224	64.47	0.01	0.01	0.01	0	0	-3.4	6.05	0.128123
	9.87678e-06	0.0781183	64.47	0.01	0.01	0.01	0	0	-3.4	6.27	0.00680687
	9.79136e-06	0.0762167	64.47	0.01	0.01	0.01	0	0	-3.4	6.85	0.163574
	1.02679e-05	0.0781823	64.47	0.01	0.01	0.01	0	0	-3.4	7.15	0.517854
	1.00688e-05	0.0773885	64.47	0.01	0.01	0.01	0	0	-3.4	7.28	0.733954
	1.024e-05	0.0775025	64.47	0.01	0.01	0.01	0	0	-3.4	7.33	0.747669
	1.01226e-05	0.0767354	64.47	0.01	0.01	0.01	0	0	-3.4	9.11	0.956673
	9.79566e-06	0.0769987	64.47	0.01	0.01	0.01	0	0	-3.4	9.37	0.946307
	1.05345e-05	0.0779566	64.47	0.01	0.01	0.01	0	0	-3.4	9.92	0.929002

## Sheet: Am(III)-corundum
Dataset ID	Total Am(III)	Solid Loading	Specific Surface Area	Ionic Strength	[Na+]	[Cl-]	[ClO4-]	[NO3-]	Partial pressure of CO2(g)	pH	fraction of Am(III) adsorbed	Source Study
N/A	(M)	(g/L)	(m2/g)	(M)	(M)	(M)	(M)	(M)	(log(atm))	N/A	N/A	N/A
1a	2.9e-07	10	0.01438	0.1	0.1	0	0.1	0	-3.4	2.13436	0.00617277	Allard et al., 1982
	2.9e-07	10	0.01438	0.1	0.1	0	0.1	0	-3.4	3.72984	0.112163
	2.9e-07	10	0.01438	0.1	0.1	0	0.1	0	-3.4	6.99087	0.959063
	2.9e-07	10	0.01438	0.1	0.1	0	0.1	0	-3.4	7.42736	0.957025
	2.9e-07	10	0.01438	0.1	0.1	0	0.1	0	-3.4	8.66174	0.988618
	2.9e-07	10	0.01438	0.1	0.1	0	0.1	0	-3.4	9.52639	0.988618
1b	2.3e-09	10	0.01438	0.1	0.1	0	0.1	0	-3.4	2.42541	-0.0019803
	2.3e-09	10	0.01438	0.1	0.1	0	0.1	0	-3.4	4.23596	0.249746
	2.3e-09	10	0.01438	0.1	0.1	0	0.1	0	-3.4	6.04352	0.900972
	2.3e-09	10	0.01438	0.1	0.1	0	0.1	0	-3.4	8.22114	0.984541
	2.3e-09	10	0.01438	0.1	0.1	0	0.1	0	-3.4	9.01511	0.984541
2a	1e-08	10	0.07	0.01	0.01	0	0.01	0	-3.4	3.09746	0.138931	Moulin et al., 1992
	1e-08	10	0.07	0.01	0.01	0	0.01	0	-3.4	4.18324	0.129771
	1e-08	10	0.07	0.01	0.01	0	0.01	0	-3.4	6.22119	0.603053
	1e-08	10	0.07	0.01	0.01	0	0.01	0	-3.4	7.34327	0.941985
	1e-08	10	0.07	0.01	0.01	0	0.01	0	-3.4	8.17806	0.937405
	1e-08	10	0.07	0.01	0.01	0	0.01	0	-3.4	8.96373	0.935878
	1e-08	10	0.07	0.01	0.01	0	0.01	0	-3.4	9.67854	0.920611
2b	1e-08	10	0.07	0.1	0.1	0	0.1	0	-3.4	3.08484	0.0548549
	1e-08	10	0.07	0.1	0.1	0	0.1	0	-3.4	4.01273	0.0858859
	1e-08	10	0.07	0.1	0.1	0	0.1	0	-3.4	5.17922	0.0808809
	1e-08	10	0.07	0.1	0.1	0	0.1	0	-3.4	5.97455	0.259059
	1e-08	10	0.07	0.1	0.1	0	0.1	0	-3.4	6.55249	0.654454
	1e-08	10	0.07	0.1	0.1	0	0.1	0	-3.4	7.71898	0.98979
	1e-08	10	0.07	0.1	0.1	0	0.1	0	-3.4	8.49841	0.972773
	1e-08	10	0.07	0.1	0.1	0	0.1	0	-3.4	10.0148	0.912713

## Sheet: Am(III)-gamma-alumina
Dataset ID	Total Am(III)	Solid Loading	Specific Surface Area	Ionic Strength	[Na+]	[Cl-]	[ClO4-]	[NO3-]	Partial pressure of CO2(g)	pH	fraction of Am(III) adsorbed	Source Study
N/A	(M)	(g/L)	(m2/g)	(M)	(M)	(M)	(M)	(M)	(log(atm))	N/A	N/A	N/A
1a	5e-10	0.01	130	0.1	0.1	0	0.1	0	-3.4	4.54112	0.010687	Righetto et al., 1988
	5e-10	0.01	130	0.1	0.1	0	0.1	0	-3.4	5.22039	0.108397
	5e-10	0.01	130	0.1	0.1	0	0.1	0	-3.4	5.58748	0.296183
	5e-10	0.01	130	0.1	0.1	0	0.1	0	-3.4	5.90486	0.537405
	5e-10	0.01	130	0.1	0.1	0	0.1	0	-3.4	6.1813	0.734351
	5e-10	0.01	130	0.1	0.1	0	0.1	0	-3.4	6.79571	0.963359
	5e-10	0.01	130	0.1	0.1	0	0.1	0	-3.4	7.0554	0.980153
1b	5e-10	0.2	130	0.1	0.1	0	0.1	0	-3.4	3.45735	0.0122324
	5e-10	0.2	130	0.1	0.1	0	0.1	0	-3.4	3.85431	0.0535168
	5e-10	0.2	130	0.1	0.1	0	0.1	0	-3.4	4.75964	0.0749235
	5e-10	0.2	130	0.1	0.1	0	0.1	0	-3.4	4.84368	0.0810398
	5e-10	0.2	130	0.1	0.1	0	0.1	0	-3.4	5.15274	0.201835
	5e-10	0.2	130	0.1	0.1	0	0.1	0	-3.4	5.47375	0.603976
	5e-10	0.2	130	0.1	0.1	0	0.1	0	-3.4	6.12529	0.926606
	5e-10	0.2	130	0.1	0.1	0	0.1	0	-3.4	6.31218	0.955657
	5e-10	0.2	130	0.1	0.1	0	0.1	0	-3.4	6.73242	0.990826
	5e-10	0.2	130	0.1	0.1	0	0.1	0	-3.4	6.98914	1.00306
	5e-10	0.2	130	0.1	0.1	0	0.1	0	-3.4	7.07765	0.987768
	5e-10	0.2	130	0.1	0.1	0	0.1	0	-3.4	7.1617	0.995413
1c	5e-10	0.2	130	0.01	0.01	0	0.01	0	-3.4	3.7048	0.030581
	5e-10	0.2	130	0.01	0.01	0	0.01	0	-3.4	4.209	0.0642202
	5e-10	0.2	130	0.01	0.01	0	0.01	0	-3.4	4.81336	0.331804
	5e-10	0.2	130	0.01	0.01	0	0.01	0	-3.4	4.88941	0.481651
	5e-10	0.2	130	0.01	0.01	0	0.01	0	-3.4	5.02615	0.636086
	5e-10	0.2	130	0.01	0.01	0	0.01	0	-3.4	5.33066	0.769113
	5e-10	0.2	130	0.01	0.01	0	0.01	0	-3.4	5.72865	0.920489
	5e-10	0.2	130	0.01	0.01	0	0.01	0	-3.4	6.13975	0.977064
	5e-10	0.2	130	0.01	0.01	0	0.01	0	-3.4	6.59226	0.970948
	5e-10	0.2	130	0.01	0.01	0	0.01	0	-3.4	6.78826	0.975535
	5e-10	0.2	130	0.01	0.01	0	0.01	0	-3.4	7.27838	1
	5e-10	0.2	130	0.01	0.01	0	0.01	0	-3.4	7.47431	0.996942
	5e-10	0.2	130	0.01	0.01	0	0.01	0	-3.4	7.64224	0.993884
	5e-10	0.2	130	0.01	0.01	0	0.01	0	-3.4	7.91289	0.998471
	5e-10	0.2	130	0.01	0.01	0	0.01	0	-3.4	8.09027	1.00765
	5e-10	0.2	130	0.01	0.01	0	0.01	0	-3.4	8.3654	0.992355
	5e-10	0.2	130	0.01	0.01	0	0.01	0	-3.4	8.59416	1.00765
2a	5e-10	0.2	130	0.1	0.1	0	0.1	0	-3.4	3.5023	0.00733945	Righetto et al., 1991
	5e-10	0.2	130	0.1	0.1	0	0.1	0	-3.4	4.76032	0.0495413
	5e-10	0.2	130	0.1	0.1	0	0.1	0	-3.4	4.84165	0.0799185
	5e-10	0.2	130	0.1	0.1	0	0.1	0	-3.4	5.17229	0.198165
	5e-10	0.2	130	0.1	0.1	0	0.1	0	-3.4	5.53031	0.596738
	5e-10	0.2	130	0.1	0.1	0	0.1	0	-3.4	6.14683	0.924975
	5e-10	0.2	130	0.1	0.1	0	0.1	0	-3.4	6.33703	0.961672
	5e-10	0.2	130	0.1	0.1	0	0.1	0	-3.4	6.7307	0.987156
	5e-10	0.2	130	0.1	0.1	0	0.1	0	-3.4	6.81667	1.00754
	5e-10	0.2	130	0.1	0.1	0	0.1	0	-3.4	7.11924	0.995311
