# Supplementary material for: Eu(III) and Am(III) adsorption on aluminum (hydr)oxide minerals: surface complexation modeling
Source: Geochem Trans. 2023 Jun 20;24:2. doi: 10.1186/s12932-023-00081-5 (PMC10283230; doi:10.1186/s12932-023-00081-5)
Supplement: Supplementary file 3 — Additional file 3. Example Optimization File [file 12932_2023_81_MOESM3_ESM.txt]

# fit Eu-gamma-alumina data

SPECIATION
  database		"Eu.dat"
  calculationType	fit
  calculationMethod	1
  fitMethod		nlls

FIT
  dataFile                             "Eu_gamma-alumina_observed_data.dat"
  dependentVariableColumnObs           14

  dependentVariableColumnCalc          1
  fitFiniteDiffStepSize                1.0E-04
  fitConvergenceCriterion              1.0E-10
  fitMaxStepSize                       1
  fitWeightingMethod                   0
  numberOfFitParameters                2
  fitParameterNames                    	"log_k1"    "log_k2"  	
  fitLogParameters                     0   0   
  fitAdjustableParameters              1   1   
  fitParameterValues                   -1.2   -1.0     
  maxiteration	                       200

PLOT
  plotTitle                            "Eu"
  xoffset                              60
  xtitle                               pH
  ytitle                               "fraction Eu adsorbed"
  pxmin                                2.0
  pxmax                                14.0
  pymin                                0
  pymax                                1
  pydec                                2
  lineColor                            blue
  lineWidth                            0.4
  lines                                calculated
  points                               observed
  legendTextSize                       1.9
  pointSize                            3.0
  labelSize                            0
  customXcolumn                        6

CHEMISTRY

TITLE alumina surface 1pK CD-MUSIC model, Eu sorption 2 sites.

SURFACE_MASTER_SPECIES

#element          species
Surf_s            Surf_sOH-0.5
Surf_w            Surf_wOH-0.5

##########################################################################

SURFACE_SPECIES

Surf_sOH-0.5  = Surf_sOH-0.5
    log_k     0.000
    -cd_music  0 0 0

Surf_sOH-0.5     + H+     = Surf_sOH2+0.5
    log_k    9.0   #Mayordomo et al., 2018
    -cd_music  1 0 0

Surf_sOH-0.5     + Na+     = Surf_sOHNa+0.5
    log_k    -0.096   #Mayordomo et al., 2013
    -cd_music  0 0 0

Surf_sOH-0.5     + H+   + Cl-     = Surf_sOH2Cl-0.5
    log_k    8.82   #Mayordomo et al., 2013
    -cd_music  0 0 0

Surf_sOH-0.5     + H+   + X-     = Surf_sOH2X-0.5
    log_k    8.82   #Mayordomo et al., 2013
    -cd_music  0 0 0

Surf_sOH-0.5     + H+   + CO3-2     = Surf_sOCOO-1.5  + H2O
    log_k    -0.3   #Wijnja and Schulthess, 1999
    -cd_music  -1 0 0

Surf_wOH-0.5  = Surf_wOH-0.5
    log_k     0.000
    -cd_music  0 0 0

Surf_wOH-0.5     + H+     = Surf_wOH2+0.5
    log_k    9.0   #Mayordomo et al., 2018
    -cd_music  1 0 0

Surf_wOH-0.5     + Na+     = Surf_wOHNa+0.5
    log_k    -0.096   #Mayordomo et al., 2013
    -cd_music  0 0 0

Surf_wOH-0.5     + H+   + Cl-     = Surf_wOH2Cl-0.5
    log_k    8.82   #Mayordomo et al., 2013
    -cd_music  0 0 0

Surf_wOH-0.5     + H+   + X-     = Surf_wOH2X-0.5
    log_k    8.82   #Mayordomo et al., 2013
    -cd_music  0 0 0

Surf_wOH-0.5     + H+   + CO3-2     = Surf_wOCOO-1.5  + H2O
    log_k    -0.3   #Wijnja and Schulthess, 1999
    -cd_music  -1 0 0


Surf_sOH-0.5    + Eu+3    +H2O     = Surf_sOEuOH+0.5    +2H+   #Suggested
   log_k    <log_k1>   
   -cd_music  0.5 0.5 0

Surf_wOH-0.5    + Eu+3    +H2O     = Surf_wOEuOH+0.5    +2H+   #Suggested
   log_k    <log_k2>   
   -cd_music  0.5 0.5 0

########################################

PHASES

Fix_H+	#dummy, to fix pH
H+ = H+
	log_k	0.0

CO2(g)
CO2 = CO3-2  +2H+  -H2O
       log_k    -18.1485

EuCO3OH(cr)
EuCO3OH = Eu+3  +CO3-2   +H2O   -H+
      log_k 9.63

########################################

SELECTED_OUTPUT
  high_precision false #true
ionic_strength true
  reset false

USER_PUNCH
headings fraction_Eu_ads_cal, Surf_sOEuOH+0.5, Surf_wOEuOH+0.5
-start
10 q = 1-((mol("Eu+3") +mol("EuOH+2") +mol("Eu(OH)2+") +mol("EuOH3") +mol("Eu(OH)4-") +mol("EuCO3+") +mol("Eu(CO3)2-") +mol("Eu(CO3)3-3") +mol("EuHCO3+2") +mol("EuCl+2")+ mol("Eu(Cl)2+")+ mol("EuCO3OH(cr)"))/<Eu_tot_obs>)
20 punch q, mol("Surf_sOEuOH+0.5"), mol("Surf_wOEuOH+0.5")
-end

SURFACE 
    -cd_music
    Surf_s       <strong_obs>      <SSA>      <solid>
    -capacitances  1.39        5.0
    -cd_music
    Surf_w       <weak_obs>        <SSA>      <solid>
    -capacitances  1.39        5.0

SOLUTION 
    temp      25
    #pH    <pH_obs>
    #pe         0
    #redox     pe
    units     mol/kgw
    #density   1
    Cl        <Cl> charge
    X         <X>  charge
    Na        <Na> #charge
    Eu        <Eu_tot_obs> #charge
    -water    1.0046 # kg

SOLUTION_MODIFY
-temp 25
-ah2o 0.9966
-mu <IS>

EQUILIBRIUM_PHASES

Fix_H+ -<pH>  NaOH
-force_equality TRUE
CO2(g)   <pCO2>   <IS>
EuCO3OH(cr) 0.0  0.0

END
